# Supplementary material for: Side-effects of mdma-assisted psychotherapy: a systematic review and meta-analysis
Source: Neuropsychopharmacology. 2024 Apr 23;49(8):1208–26. doi: 10.1038/s41386-024-01865-8 (PMC11224236; doi:10.1038/s41386-024-01865-8)
Supplement: Supplementary file 2 — Supplementary Table 3 [file 41386_2024_1865_MOESM2_ESM.xlsx]

## Sheet: Sheet1
Outcome	MDMA arm events	MDMA arm participants	Control arm events	Control arm participants	Odds Ratio (95% CI)	95% CI Start	95% CI End	Z	p-value	Heterogeneity (I2)
Phase 2 meta-analyses
Side effects during medication sessions - Any (Phase 2)	216	477	54	181	1.67	1.12	2.49	2.51	0.012	0
Anxiety	36	49	7	17	4.84	1.38	16.97	2.46	0.014	0
Danforth 2018	6	8	1	4	9	0.56	143.89
Mithoefer 2018	17	19	4	7	6.38	0.78	51.78
Ot’alora 2018	13	22	2	6	2.89	0.43	19.28
Fatigue	23	49	8	17	1.03	0.31	3.41	0.05	0.957	0
Danforth 2018	4	8	1	4	3	0.21	42.62
Mithoefer 2018	11	19	5	7	0.55	0.08	3.59
Ot’alora 2018	8	22	2	6	1.14	0.17	7.69
Headache	24	49	10	17	0.69	0.18	2.66	0.54	0.592	0.19
Danforth 2018	4	8	1	4	3	0.21	42.62
Mithoefer 2018	13	19	5	7	0.87	0.13	5.82
Ot’alora 2018	7	22	4	6	0.23	0.03	1.59
Lack of appetite	15	27	4	11	2.13	0.49	9.27	1	0.315	0
Danforth 2018	3	8	1	4	1.8	0.12	26.2
Mithoefer 2018	12	19	3	7	2.29	0.39	13.33
Muscle tension	26	49	7	17	1.62	0.51	5.17	0.81	0.417	0
Danforth 2018	3	8	1	4	1.8	0.12	26.2
Mithoefer 2018	12	19	4	7	1.29	0.22	7.5
Ot’alora 2018	11	22	2	6	2	0.3	13.26
Restlessness	11	27	5	11	0.78	0.18	3.38	0.33	0.74	0
Danforth 2018	3	8	1	4	1.8	0.12	26.2
Mithoefer 2018	8	19	4	7	0.55	0.09	3.15
Sensitivity to cold	14	27	4	11	1.87	0.2	17.42	0.55	0.584	0.4
Danforth 2018	4	8	0	4	9	0.37	220.93
Mithoefer 2018	10	19	4	7	0.83	0.15	4.78
Dizziness	10	30	2	10	1.58	0.22	11.54	0.45	0.653	0.12
Danforth 2018	1	8	1	4	0.43	0.02	9.36
Ot’alora 2018	9	22	1	6	3.46	0.34	34.84
Low mood	9	30	0	10	4.78	0.52	43.67	1.39	0.165	0
Danforth 2018	2	8	0	4	3.46	0.13	90.68
Ot’alora 2018	7	22	0	6	6.29	0.31	127.06
Perspiration	8	27	3	11	1.04	0.21	5.22	0.05	0.957	0
Danforth 2018	1	8	1	4	0.43	0.02	9.36
Mithoefer 2018	7	19	2	7	1.46	0.22	9.62
Jaw clenching, tight jaw	27	49	2	17	4.72	1.01	22	1.97	0.048	0.08
Danforth 2018	1	8	0	4	1.8	0.06	54.33
Mithoefer 2018	13	19	0	7	31.15	1.53	633.14
Ot’alora 2018	13	22	2	6	2.89	0.43	19.28
Side effects during seven days following medication sessions - Any (Phase 2)	290	634	73	232	1.59	1.12	2.24	2.61	0.009	0
Difficulty concentrating	17	53	4	19	1.37	0.42	4.47	0.52	0.603	0
Bouso 2011	1	4	0	2	2.14	0.06	77.54
Danforth 2018	4	8	0	4	9	0.37	220.93
Mithoefer 2018	5	19	2	7	0.89	0.13	6.16
Ot’alora 2018	7	22	2	6	0.93	0.14	6.37
Weakness/Fatigue	41	53	10	19	3.4	0.99	11.7	1.94	0.053	0
Bouso 2011	2	4	0	2	5	0.15	166.59
Danforth 2018	6	8	2	4	3	0.24	37.67
Mithoefer 2018	17	19	6	7	1.42	0.11	18.59
Ot’alora 2018	16	22	2	6	5.33	0.77	37.09
Sleepiness/Sedation/Drowsiness	3	12	0	6	2.96	0.26	34.04	0.87	0.385	0
Bouso 2011	2	4	0	2	5	0.15	166.59
Danforth 2018	1	8	0	4	1.8	0.06	54.33
Depression/Low mood	23	53	7	19	1.13	0.28	4.54	0.18	0.861	0.3
Bouso 2011	1	4	0	2	2.14	0.06	77.54
Danforth 2018	4	8	2	4	1	0.09	11.03
Mithoefer 2018	3	19	3	7	0.25	0.04	1.74
Ot’alora 2018	15	22	2	6	4.29	0.63	29.23
Tension headache/Headache	25	53	7	19	1.63	0.38	6.94	0.67	0.506	0.34
Bouso 2011	2	4	0	2	5	0.15	166.59
Danforth 2018	5	8	1	4	5	0.34	72.77
Mithoefer 2018	10	19	2	7	2.78	0.43	18.04
Ot’alora 2018	8	22	4	6	0.29	0.04	1.92
Anxiety	34	49	7	17	3.03	0.69	13.29	1.47	0.141	0.25
Danforth 2018	1	8	1	4	0.43	0.02	9.36
Mithoefer 2018	15	19	4	7	2.81	0.44	18.06
Ot’alora 2018	18	22	2	6	9	1.2	67.42
Increased irritability	20	49	7	17	0.88	0.27	2.87	0.22	0.829	0
Danforth 2018	1	8	1	4	0.43	0.02	9.36
Mithoefer 2018	8	19	4	7	0.55	0.09	3.15
Ot’alora 2018	11	22	2	6	2	0.3	13.26
Insomnia	27	49	8	17	1.2	0.35	4.09	0.3	0.768	0
Danforth 2018	1	8	0	4	1.8	0.06	54.33
Mithoefer 2018	13	19	5	7	0.87	0.13	5.82
Ot’alora 2018	13	22	3	6	1.44	0.24	8.84
Lack of appetite	19	49	3	17	2.46	0.65	9.28	1.32	0.186	0
Danforth 2018	3	8	0	4	5.73	0.23	142.55
Mithoefer 2018	7	19	2	7	1.46	0.22	9.62
Ot’alora 2018	9	22	1	6	3.46	0.34	34.84
Need more sleep	31	49	10	17	1.22	0.34	4.34	0.31	0.756	0
Danforth 2018	3	8	2	4	0.6	0.05	6.79
Mithoefer 2018	15	19	6	7	0.63	0.06	6.8
Ot’alora 2018	13	22	2	6	2.89	0.43	19.28
Ruminations	11	30	2	10	1.05	0.03	34.47	0.03	0.979	0.66
Danforth 2018	0	8	1	4	0.14	0	4.26
Ot’alora 2018	11	22	1	6	5	0.5	50.07
Muscle tension	17	41	4	13	1.63	0.43	6.24	0.72	0.473	0
Mithoefer 2018	10	19	2	7	2.78	0.43	18.04
Ot’alora 2018	7	22	2	6	0.93	0.14	6.37
Treatment emergent adverse events, by SOC - Any (Phase 2)	47	449	20	157	0.63	0.36	1.12	1.57	0.116	0
Infections and infestations	5	27	4	11	0.37	0.08	1.84	1.21	0.226	0
Danforth 2018	1	8	1	4	0.43	0.02	9.36
Mithoefer 2018	4	19	3	7	0.36	0.06	2.28
Injury, poisoning and procedural complications	5	49	1	17	1.14	0.2	6.38	0.15	0.881	0
Danforth 2018	1	8	0	4	1.8	0.06	54.33
Mithoefer 2018	2	19	1	7	0.71	0.05	9.27
Ot’alora 2018	2	22	0	6	1.59	0.07	37.44
Nervous system disorders	1	27	2	11	0.3	0.01	8.95	0.69	0.488	0.53
Danforth 2018	1	8	0	4	1.8	0.06	54.33
Mithoefer 2018	0	19	2	7	0.06	0	1.36
Psychiatric disorders	14	49	3	17	1.88	0.15	23.99	0.49	0.626	0.63
Danforth 2018	4	8	0	4	9	0.37	220.93
Mithoefer 2018	3	19	3	7	0.25	0.04	1.74
Ot’alora 2018	7	22	0	6	6.29	0.31	127.06
Respiratory, thoracic and mediastinal disorders	1	27	2	11	0.3	0.01	8.95	0.69	0.488	0.53
Danforth 2018	1	8	0	4	1.8	0.06	54.33
Mithoefer 2018	0	19	2	7	0.06	0	1.36
Eye disorders	4	41	0	13	1.78	0.19	17.04	0.5	0.618	0
Mithoefer 2018	3	19	0	7	3.18	0.15	69.67
Ot’alora 2018	1	22	0	6	0.91	0.03	25.05
Gastrointestinal disorders	5	41	1	13	0.98	0.1	9.24	0.02	0.987	0.11
Mithoefer 2018	1	19	1	7	0.33	0.02	6.19
Ot’alora 2018	4	22	0	6	3.16	0.15	67.13
General disorders and administration site conditions	3	41	3	13	0.26	0.02	3.35	1.04	0.299	0.4
Mithoefer 2018	0	19	2	7	0.06	0	1.36
Ot’alora 2018	3	22	1	6	0.79	0.07	9.32
Musculoskeletal and connective tissue disorders	4	41	0	13	1.72	0.18	16.51	0.47	0.637	0
Mithoefer 2018	1	19	0	7	1.22	0.04	33.34
Ot’alora 2018	3	22	0	6	2.33	0.11	51.45
Psychiatric treatment emergent adverse events - Any (Phase 2)	29	313	8	109	0.83	0.4	1.72	0.51	0.613	0
Anxiety	9	49	1	17	1.49	0.25	8.89	0.44	0.661	0
Danforth 2018	1	8	0	4	1.8	0.06	54.33
Mithoefer 2018	1	19	1	7	0.33	0.02	6.19
Ot’alora 2018	7	22	0	6	6.29	0.31	127.06
Depressed/low mood	6	49	2	17	0.86	0.06	12.16	0.12	0.908	0.53
Danforth 2018	2	8	0	4	3.46	0.13	90.68
Mithoefer 2018	0	19	2	7	0.06	0	1.36
Ot’alora 2018	4	22	0	6	3.16	0.15	67.13
Panic attack	2	30	0	10	1.27	0.12	13.65	0.19	0.846	0
Danforth 2018	1	8	0	4	1.8	0.06	54.33
Ot’alora 2018	1	22	0	6	0.91	0.03	25.05
Suicidal ideation	2	27	2	11	0.41	0.05	3.41	0.83	0.406	0
Danforth 2018	2	8	1	4	1	0.06	15.99
Mithoefer 2018	0	19	1	7	0.11	0	3.08
Phase 3 meta-analyses
Treatment emergent adverse events, by type - Any (Phase 3)	473	3044	150	2922	3.51	2.76	4.46	10.3	0	0.13
Muscle tightness	60	99	18	95	6.98	2.22	21.93	3.33	0.001	0.64
Mitchell 2021	29	46	5	44	13.31	4.4	40.25
Mitchell 2023	31	53	13	51	4.12	1.79	9.48
Decreased appetite	43	99	10	95	6.59	3.05	14.22	4.8	0	0
Mitchell 2021	24	46	5	44	8.51	2.84	25.46
Mitchell 2023	19	53	5	51	5.14	1.75	15.14
Nausea	38	99	16	95	3.15	1.59	6.24	3.3	0.001	0
Mitchell 2021	14	46	5	44	3.41	1.11	10.49
Mitchell 2023	24	53	11	51	3.01	1.27	7.1
Hyperhidrosis (excessive perspiration)	27	99	4	95	8.79	2.91	26.55	3.85	0	0
Mitchell 2021	9	46	1	44	10.46	1.27	86.46
Mitchell 2023	18	53	3	51	8.23	2.25	30.12
Feeling cold	20	99	6	95	3.74	1.43	9.8	2.69	0.007	0
Mitchell 2021	9	46	3	44	3.32	0.84	13.22
Mitchell 2023	11	53	3	51	4.19	1.09	16.04
Restlessness	15	99	2	95	5.98	1.47	24.3	2.5	0.012	0
Mitchell 2021	7	46	0	44	16.9	0.93	305.47
Mitchell 2023	8	53	2	51	4.36	0.88	21.6
Mydriasis (dilated pupils)	13	99	0	95	15.44	1.99	119.9	2.62	0.009	0
Mitchell 2021	7	46	0	44	16.9	0.93	305.47
Mitchell 2023	6	53	0	51	14.09	0.77	257.02
Bruxism	13	99	2	95	7.01	1.54	32	2.51	0.012	0
Mitchell 2021	6	46	1	44	6.45	0.74	55.95
Mitchell 2023	7	53	1	51	7.61	0.9	64.23
Nystagmus (uncontrolled eye movements)	13	99	1	95	9.48	1.7	52.97	2.56	0.01	0
Mitchell 2021	6	46	0	44	14.28	0.78	261.62
Mitchell 2023	7	53	1	51	7.61	0.9	64.23
Feeling jittery	13	99	0	95	15.12	1.94	117.76	2.59	0.009	0
Mitchell 2021	5	46	0	44	11.8	0.63	219.97
Mitchell 2023	8	53	0	51	19.24	1.08	342.75
Non-cardiac chest pain/chest discomfort	14	99	3	95	5.09	1.41	18.38	2.48	0.013	0
Mitchell 2021	5	46	1	44	5.24	0.59	46.82
Mitchell 2023	9	53	2	51	5.01	1.03	24.46
Dry mouth	14	99	6	95	2.46	0.9	6.71	1.75	0.079	0
Mitchell 2021	5	46	2	44	2.56	0.47	13.95
Mitchell 2023	9	53	4	51	2.4	0.69	8.37
Vision blurred	12	99	1	95	7.32	1.25	42.72	2.21	0.027	0
Mitchell 2021	4	46	1	44	4.1	0.44	38.17
Mitchell 2023	8	53	0	51	19.24	1.08	342.75
Chills	11	99	1	95	8.27	1.47	46.58	2.4	0.017	0
Mitchell 2021	3	46	0	44	7.16	0.36	142.76
Mitchell 2023	8	53	1	51	8.89	1.07	73.87
Adverse events of special interest (Phase 3)
Suicidality - Any	6	297	8	285	0.78	0.27	2.25	0.46	0.647	0
Suicidal ideation	4	99	4	95	0.94	0.22	4.09	0.08	0.938	0
Mitchell 2021	2	46	3	44	0.62	0.1	3.91
Mitchell 2023	2	53	1	51	1.96	0.17	22.32
Non-suicidal self-injurious behavior	2	99	1	95	1.55	0.19	12.86	0.41	0.684	0
Mitchell 2021	1	46	0	44	2.93	0.12	73.96
Mitchell 2023	1	53	1	51	0.96	0.06	15.79
Cardiac - Any	4	99	2	95	1.49	0.13	17.43	0.32	0.752	0.4
Palpitations	4	99	2	95	1.49	0.13	17.43	0.32	0.752	0.4
Mitchell 2021	0	46	1	44	0.31	0.01	7.86
Mitchell 2023	4	53	1	51	4.08	0.44	37.82
Phase 2 and Phase 3 meta-analyses
Withdrawal - Any reason	11	413	18	329	0.52	0.24	1.13	1.64	0.1	0
Withdrawal - Adverse event	2	139	8	115	0.28	0.07	1.13	1.78	0.075	0
Mitchell 2021	0	46	4	44	0.1	0.01	1.85
Mitchell 2023	0	53	2	51	0.19	0.01	3.95
Mithoefer 2011	1	12	0	8	2.22	0.08	61.4
Mithoefer 2018	0	19	1	7	0.11	0	3.08
Oehen 2013	1	9	1	5	0.5	0.02	10.25
Withdrawal - Consent withdrawn/participant chose to discontinue	4	133	7	109	0.5	0.13	2	0.97	0.33	0
Mitchell 2021	1	46	1	44	0.96	0.06	15.76
Mitchell 2023	1	53	6	51	0.14	0.02	1.24
Mithoefer 2011	1	12	0	8	2.22	0.08	61.4
Ot’alora 2018	1	22	0	6	0.91	0.03	25.05
Withdrawal - Efficacy attained	2	87	1	57	0.68	0.08	5.61	0.36	0.722	0.19
Mitchell 2021	1	46	0	44	2.93	0.12	73.96
Mithoefer 2018	1	19	0	7	1.22	0.04	33.34
Ot’alora 2018	0	22	1	6	0.08	0	2.28
