# Supplementary material for: Side-effects of mdma-assisted psychotherapy: a systematic review and meta-analysis
Source: Neuropsychopharmacology. 2024 Apr 23;49(8):1208–26. doi: 10.1038/s41386-024-01865-8 (PMC11224236; doi:10.1038/s41386-024-01865-8)
Supplement: Supplementary file 3 — Supplementary Table 8 [file 41386_2024_1865_MOESM3_ESM.xlsx]

## Sheet: Sheet1
Phase	Primary outcomes	Secondary outcomes	Definition
Phase II studies	Side effects during medication sessions – Any	Anxiety	Draws from ‘spontaneously reported reactions’ data, defined as a subset of adverse events that could be expected to occur during MDMA sessions based on findings from published studies in healthy volunteers.
		Fatigue
		Headache
		Lack of appetite
		Muscle tension
		Restlessness
		Sensitivity to cold
		Dizziness
		Low mood
		Perspiration
		Jaw clenching, tight jaw
	Side effects during seven days following medication sessions – Any	Difficulty concentrating	Draws from ‘spontaneously reported reactions’ data, defined as a subset of adverse events that could be expected to occur in the 7 days following an MDMA session based on findings from published studies in healthy volunteers.
		Weakness/Fatigue
		Sleepiness/Sedation/Drowsiness	In addition, data were also drawn from the UKU Scale of Secondary Effects, which assesses the clinical side effects of the use of psychoactive medications at therapeutic dosages.
		Depression/Low mood
		Tension headache/Headache
		Anxiety
		Increased irritability
		Insomnia
		Lack of appetite
		Need more sleep
		Ruminations
		Muscle tension
	Treatment emergent adverse events – Any	Infections and infestations	Any adverse event occurring during the treatment period that was not expected based on findings from published studies in healthy volunteers, or that lasted for >7 days after medication sessions.
		Injury, poisoning and procedural complications
		Nervous system disorders
		Psychiatric disorders
		Respiratory, thoracic and mediastinal disorders
		Eye disorders
		Gastrointestinal disorders
		General disorders and administration site conditions
		Musculoskeletal and connective tissue disorders
	Psychiatric treatment emergent adverse events – Any	Anxiety	Subset of treatment emergent adverse events classified as psychiatric.
		Depressed/low mood
		Panic attack
		Suicidal ideation
Phase III studies	Treatment emergent adverse events – Any	Muscle tightness	Any adverse event occurring during the treatment period.
		Decreased appetite
		Nausea
		Hyperhidrosis (excessive perspiration)
		Feeling cold
		Restlessness
		Mydriasis (dilated pupils)
		Bruxism
		Nystagmus (uncontrolled eye movements)
		Feeling jittery
		Non-cardiac chest pain/chest discomfort
		Dry mouth
		Vision blurred
		Chills
	Adverse events of special interest – Suicidality	Suicidal ideation	Adverse events involving suicide risk, including suicides, suicide attempts, self-injurious behavior associated with suicidal ideation, and suicidal ideation judged to be serious or severe in the opinion of the investigator.
		Non-suicidal self-injurious behavior
	Adverse events of special interest – Cardiac	Palpitations	Adverse events involving cardiac function that could be indicative of QT interval prolongation or cardiac arrhythmias, including Torsade de pointes, sudden death, ventricular extrasystoles, ventricular tachycardia, ventricular fibrillation and flutter, non-postural syncope, and seizures.
Phase II and III studies	Withdrawal – Any reason	Withdrawal – Adverse event	Any incident of a participant withdrawing from study participation.
		Withdrawal – Consent Withdrawn/participant chose to discontinue
		Withdrawal – Efficacy attained
